# Supplementary material for: Ventricular tachyarrhythmia treatment and prevention by subthreshold stimulation with stretchable epicardial multichannel electrode array
Source: Sci Adv. 2023 Mar 31;9(13):eadf6856. doi: 10.1126/sciadv.adf6856 (PMC10065438; doi:10.1126/sciadv.adf6856)
Supplement: Supplementary file 2 — Movies S1 to S3 [file sciadv.adf6856_movie_s1_to_s3.zip]

Archive with 3 entries (3 files):
- adf6856_Movie_S1.avi
- adf6856_Movie_S2.avi
- adf6856_Movie_S3.avi
